# Supplementary material for: Sympathetic nerve–fibroblast crosstalk drives nerve injury, fibroblast activation, and matrix remodeling in pancreatic cancer
Source: JCI Insight. 2026 Feb 19;11(7):e192814. doi: 10.1172/jci.insight.192814 (PMC13134732; doi:10.1172/jci.insight.192814)
Supplement: Supporting data values [file jciinsight-11-192814-s052.xlsx]

## Sheet: Fig 2F
Fig 2F	Tumor adjascent TH quantification
Female	Female	Male	Male
Ctrl	Ablation	Ctrl	Ablation
0.88522	0.296166	1.0371	0.189979
0.920507	0.188873	0.2457	0.0495039
0.605066	0.156529	0.9437	0.150946
1.27177	0.0707095	0.2551	0.0649391
	0.0717582	0.3977
		0.4889

## Sheet: Fig 2G
Fig 2G	Combined tumor weights of ctrl vs Ablation tumors
Ctrl	Ablation
1.002	0.3609
0.8818	0.457
0.8903	0.4777
1.0409	0.6736
1.0371	0.3116
0.2457	0.9517
0.9437	0.3719
0.2551	0.6477
0.3977	0.3768
0.4889

## Sheet: Fig 2H
Figure 2H	Male tumor weights
Ctrl	Ablation
1.0371	0.3116
0.2457	0.9517
0.9437	0.6477
0.2551	0.3768
0.3977
0.4889

## Sheet: Fig 2I
Fig 2I	Female tumor weights
Ctrl	Ablation
1.002	0.3609
0.8818	0.457
0.8903	0.4777
1.0409	0.6736
	0.3719

## Sheet: Fig 2K
Fig2 K	Female: Innervation vs tumor weights
Innervation	Tumor Weight
0.296166	0.3609
0.188873	0.457
0.88522	1.002
0.156529	0.4777
0.920507	0.8818
0.605066	0.8903
1.27177	1.0409
0.0707095	0.6736
0.0717582	0.3719

## Sheet: Fig 2M
Fig 2M	KPC Proliferation
+ SCG	- SCG
0.814963	0.373462
0.891162	0.376663
0.933562	0.487762
0.806662	0.421563
0.830462	0.450462
0.784162	0.422463
0.864762	0.475863
0.979463	0.454363

## Sheet: Fig 2N
Fig 2N	PSC Proliferation
+ SCG	- SCG
0.678262	0.584963
0.675562	0.547462
0.719363	0.550063
0.661663	0.583263
0.626862	0.555763
0.594363	0.568362
0.594762	0.550863
0.713762	0.492663

## Sheet: Fig 3E
Fig 3E	PSC Invasion Assay
	Ctrl					SCG Media
time	1	2	3	4	5	1	2	3	4	5
0	0	0	0	0	0	0	0	0	0	0
3	33.784	26.709	29.017	35.732	29.449	41.674	32.418	49.106	39.879	37.907
6	64.999	52.849	54.553	60.064	58.985	76.937	72.853	82.901	76.706	75.692
9	86.198	68.675	81.596	78.981	76.898	90.082	90.28	100	90.766	90.444
12	92.773	76.358	91.492	92.783	83.981	100	100	100	100	100
18	100	84.649	100	100	89.132	100	100	100	100	100
21	100	95.004	100	100	100	100	100	100	100	100
24	100	100	100	100	100	100	100	100	100	100

## Sheet: Fig 3F
Fig 3F	PSC Invasion Assay
	Ctrl					SCG Media
time	1	2	3	4	5	1	2	3	4	5
0	0	0	0	0	0	0	0	0	0	0
3	33.784	26.709	29.017	35.732	29.449	41.674	32.418	49.106	39.879	37.907
6	64.999	52.849	54.553	60.064	58.985	76.937	72.853	82.901	76.706	75.692
9	86.198	68.675	81.596	78.981	76.898	90.082	90.28	100	90.766	90.444
12	92.773	76.358	91.492	92.783	83.981	100	100	100	100	100
18	100	84.649	100	100	89.132	100	100	100	100	100
21	100	95.004	100	100	100	100	100	100	100	100
24	100	100	100	100	100	100	100	100	100	100

## Sheet: Fig 3H
Figure 3H	Female iCAF: myCAF Ratio
	iCAF	myCAF
Ctrl	47	53
Ablation	41	59

[truncated: 26 more sheets: Fig 3I, Fig 3K, Fig 3L, Fig 3O, Fig 3R, Fig 3S, Fig 3T, Fig 3U, Fig 3V, Fig 4C, Fig 4G, Fig 4H, Sup 2E, Sup 3E, Sup 3F, Sup 3G, Sup 3H, Sup 4B, Sup 5B, Sup 5C …]
